# Supplementary material for: The Role of Circadian Rhythms and Sleep in Anorexia Nervosa
Source: JAMA Netw Open. 2024 Jan 4;7(1):e2350358. doi: 10.1001/jamanetworkopen.2023.50358 (PMC10767597; doi:10.1001/jamanetworkopen.2023.50358)
Supplement: Supplement 2. — eTable 1. Genome-wide association studies for anorexia nervosa and circadian and sleep traits eTable 2. SNVs and proxies included in genetic instrument for anorexia nervosa with chronotype eTable 3. SNVs and proxies included in genetic instrument for anorexia nervosa with binary chronotype eTable 4. SNVs and proxies included in genetic instrument for anorexia nervosa with daytime napping eTable 5. SNVs and proxies included in genetic instrument for anorexia nervosa with daytime sleepiness eTable 6. SNVs and proxies included in genetic instrument for anorexia nervosa with insomnia eTable 7. SNVs and proxies included in genetic instrument for anorexia nervosa with sleep duration eTable 8. SNVs and proxies included in genetic instrument for anorexia nervosa with accelerometer derived midpoint of least active 5 hours, midpoint of most active 10 hours, and sleep midpoint eTable 9. SNVs and proxies included in genetic instrument for chronotype with anorexia nervosa eTable 10. SNVs and proxies included in genetic instrument for daytime napping with anorexia nervosa eTable 11. SNVs and proxies included in genetic instrument for daytime sleepiness with anorexia nervosa eTable 12. SNVs and proxies included in genetic instrument for insomnia with anorexia nervosa eTable 13. SNVs and proxies included in genetic instrument for female only insomnia with anorexia nervosa eTable 14. SNVs and proxies included in genetic instrument for sleep duration with anorexia nervosa eTable 15. SNVs and proxies included in genetic instrument for accelerometer derived midpoint of least active 5 hours with anorexia nervosa eTable 16. Variants identified as outliers by MR-PRESSO eTable 17. Leave-one-out analysis for results of anorexia nervosa with chronotype. IVW MR conducted with listed SNV removed in each respective analysis eTable 18. Leave-one-out analysis for results of chronotype with anorexia nervosa. IVW MR conducted with listed SNV removed in each respective analysis eTable 19. Leave-one- [file jamanetwopen-e2350358-s002.xlsx]

## Sheet: Table of Contents
Wilcox H, Paz V, Saxena R, Winkelman JW, Garfield V, Dashti HS. The role of circadian rhythms and sleep in anorexia nervosa. JAMA Netw Open. 2024;7(1):e2350358. doi:10.1001/jamanetworkopen.2023.50358
Table of Contents
eTable 1. Genome-wide association studies for anorexia nervosa and circadian and sleep traits.
eTable 2. SNVs and proxies included in genetic instrument for anorexia nervosa on chronotype.
eTable 3. SNVs and proxies included in genetic instrument for anorexia nervosa on binary chronotype.
eTable 4. SNVs and proxies included in genetic instrument for anorexia nervosa on daytime napping.
eTable 5. SNVs and proxies included in genetic instrument for anorexia nervosa on daytime sleepiness.
eTable 6. SNVs and proxies included in genetic instrument for anorexia nervosa on insomnia.
eTable 7. SNVs and proxies included in genetic instrument for anorexia nervosa on sleep duration.
eTable 8. SNVs and proxies included in genetic instrument for anorexia nervosa on accelerometer derived midpoint of least active 5 hours, midpoint of most active 10 hours, and sleep midpoint.
eTable 9. SNVs and proxies included in genetic instrument for chronotype on anorexia nervosa.
eTable 10. SNVs and proxies included in genetic instrument for daytime napping on anorexia nervosa.
eTable 11. SNVs and proxies included in genetic instrument for daytime sleepiness on anorexia nervosa.
eTable 12. SNVs and proxies included in genetic instrument for insomnia on anorexia nervosa.
eTable 13. SNVs and proxies included in genetic instrument for female only insomnia on anorexia nervosa.
eTable 14. SNVs and proxies included in genetic instrument for sleep duration on anorexia nervosa.
eTable 15. SNVs and proxies included in genetic instrument for accelerometer derived midpoint of least active 5 hours on anorexia nervosa.
eTable 16. Variants identified as outliers by MR-PRESSO.
eTable 17. Leave-one-out analysis for results of anorexia nervosa on chronotype. IVW MR conducted with listed SNV removed in each respective analysis.
eTable 18. Leave-one-out analysis for results of chronotype on anorexia nervosa. IVW MR conducted with listed SNV removed in each respective analysis.
eTable 19. Leave-one-out analysis for results of anorexia nervosa on binary chronotype. IVW MR conducted with listed SNV removed in each respective analysis.
eTable 20. Leave-one-out analysis for results of insomnia on anorexia nervosa. IVW MR conducted with listed SNV removed in each respective analysis.
eTable 21. Leave-one-out analysis for results of female only insomnia on anorexia nervosa. IVW MR conducted with listed SNV removed in each respective analysis.
eTable 22. Association between polygenic risk score for anorexia nervosa and self-reported sleep traits in the Mass General Brigham Biobank (n =16,109).

## Sheet: eTable1
eTable 1. Genome-wide association studies for anorexia nervosa and circadian and sleep traits.
Trait	Sample Size	Consortium, Pubmed ID	Ancestry	Number of GWAS Loci	Average F Statistic
Anorexia Nervosa	16,992 cases 55,525 controls	PGC-ED, GCAN, ANGI, WTCCC3, UK Biobank, 31308545	European	8	36.4552
Chronotype	449734	UK Biobank Subset, 30696823	European	351	33.4671
Daytime Napping	452633	UK Biobank Subset, 33568662	European	123	45.0399
Daytime Sleepiness	452071	UK Biobank, 31409809	European	42	39.5287
Insomnia	109,548 cases 277,440 controls	UK Biobank Subset, 35835914	European	554	46.3
Sleep Duration	446118	UK Biobank, 30846698	European	78	39.5712

## Sheet: eTable 2
eTable 2. SNVs and proxies included in genetic instrument for anorexia nervosa on chronotype.
SNV	Chr	Position (bp)	GWAS Proxy	r2
rs9821797	3	48718253
rs6589488	11	115096956
rs2287348	2	54039813
rs2008387	10	131448764
rs9874207	3	71019750
rs10747478	1	96901455
rs370838138	5	25081845	rs11742077	0.9838
rs13100344	3	94605107

## Sheet: eTable 3
eTable 3. SNVs and proxies included in genetic instrument for anorexia nervosa on binary chronotype.
SNV	Chr	Position (bp)	GWAS Proxy	r2
rs9821797	3	48718253
rs6589488	11	115096956
rs2287348	2	54039813
rs2008387	10	131448764
rs9874207	3	71019750
rs10747478	1	96901455
rs370838138	5	25081845	rs11742077	0.9838
rs13100344	3	94605107

## Sheet: eTable 4
eTable 4. SNVs and proxies included in genetic instrument for anorexia nervosa on daytime napping.
SNV	Chr	Position (bp)	GWAS Proxy	r2
rs9821797	3	48718253
rs6589488	11	115096956
rs2287348	2	54039813
rs2008387	10	131448764
rs9874207	3	71019750
rs10747478	1	96901455
rs370838138	5	25081845
rs13100344	3	94605107

## Sheet: eTable 5
eTable 5. SNVs and proxies included in genetic instrument for anorexia nervosa on daytime sleepiness.
SNV	Chr	Position (bp)	GWAS Proxy	r2
rs9821797	3	48718253
rs6589488	11	115096956
rs2287348	2	54039813
rs2008387	10	131448764
rs9874207	3	71019750
rs10747478	1	96901455
rs370838138	5	25081845	rs11742077	0.9838
rs13100344	3	94605107

## Sheet: eTable 6
eTable 6. SNVs and proxies included in genetic instrument for anorexia nervosa on insomnia.
SNV	Chr	Position (bp)	GWAS Proxy	r2
rs9821797	3	48718253
rs6589488	11	115096956
rs2287348	2	54039813
rs2008387	10	131448764
rs9874207	3	71019750
rs10747478	1	96901455
rs370838138	5	25081845
rs13100344	3	94605107

## Sheet: eTable 7
eTable 7. SNVs and proxies included in genetic instrument for anorexia nervosa on sleep duration.
SNV	Chr	Position (bp)	GWAS Proxy	r2
rs9821797	3	48718253
rs6589488	11	115096956
rs2287348	2	54039813
rs2008387	10	131448764
rs9874207	3	71019750
rs10747478	1	96901455
rs370838138	5	25081845	rs11742077	0.9838
rs13100344	3	94605107

## Sheet: eTable 8
eTable 8. SNVs and proxies included in genetic instrument for anorexia nervosa on accelerometer derived midpoint of least active 5 hours, midpoint of most active 10 hours, and sleep midpoint.
SNV	Chr	Position (bp)	GWAS Proxy	r2
rs9821797	3	48718253
rs6589488	11	115096956
rs2287348	2	54039813
rs2008387	10	131448764
rs9874207	3	71019750
rs10747478	1	96901455
rs370838138	5	25081845	rs11742077	0.9838
rs13100344	3	94605107

## Sheet: eTable 9
eTable 9. SNVs and proxies included in genetic instrument for chronotype on anorexia nervosa.
SNV	Chr	Position (bp)	GWAS Proxy	r2
rs909757	1	4850823
rs61773390	1	7884525
rs12065331	1	14507831
rs17448682	1	15966713
rs10917513	1	20006887
rs10916892	1	21201325
rs2506089	1	24321935	rs75910560	1
rs12140153	1	62579891
rs11208844	1	66851147
rs12040629	1	77705365
rs11588913	1	79963816
rs5016898	1	81672013
rs72720396	1	91191582
rs481214	1	93469865
rs11165655	1	96959104
rs17575798	1	110086451
rs6690292	1	113188419
rs11102807	1	115061584
rs9436119	1	150467753
rs6665637	1	153756083
rs115073088	1	174215858
rs975025	1	179338327
rs1144566	1	182569626
rs146820337	1	190095126
rs1221502	1	193276975
rs4657983	1	195454557
rs6429233	1	241137033
rs13011556	2	4651923
rs62124718	2	12822995
rs72796401	2	24180078
rs6718511	2	25122324
rs11678584	2	32563426
rs848552	2	36700580
rs7602499	2	41385367
rs75120545	2	44271496
rs6544906	2	46863872
rs17396357	2	48252311
rs12470914	2	50532840
rs4672458	2	53736362
rs13414393	2	54275162
rs10175975	2	59429807
rs359248	2	60477461
rs812925	2	61680993
rs113851554	2	66750564
rs2706762	2	70488470
rs12464387	2	75445544
rs6727752	2	76361783
rs10520176	2	77217310
rs11681299	2	88901732
rs34509802	2	101591710
rs76064513	2	125438641
rs77248969	2	136490731
rs28380327	2	144232491
rs2166559	2	149551658
rs747003	2	161916409
rs13004345	2	174037347
rs6433478	2	175241482
rs4666682	2	186203743
rs11677484	2	191578172
rs1064213	2	198950240
rs184033703	2	206956138
rs80271258	2	239311505
rs62182135	2	240267305
rs35346733	3	2521322
rs111261826	3	7189617
rs149611468	3	8817423
rs6794796	3	14383632
rs9817910	3	18246870
rs73050286	3	23224684
rs2362775	3	24924421
rs114848860	3	36859494
rs78580841	3	46986452
rs12636669	3	50003323
rs17007397	3	70594975
rs7626335	3	71575177
rs7429614	3	77205438
rs112201801	3	82591379
rs12631477	3	83804561
rs1449403	3	85591467
rs34967119	3	104778430
rs1398346	3	110271943
rs1800828	3	113891549
rs72950188	3	116103275
rs72966564	3	123149816
rs13065394	3	132971327
rs4550782	3	138132393
rs7649164	3	150788032
rs6440833	3	152646244
rs111867612	3	157721819
rs1599374	3	160891727
rs3850174	3	172364093
rs301218	3	176096919
rs9836621	3	182096311	rs4859215	0.9802
rs1468945	3	185990392
rs3796618	4	1349602
rs4690085	4	2697300
rs4698678	4	18260776
rs1502249	4	27495379
rs6838677	4	66520667
rs4860734	4	67096904
rs6816922	4	80206272
rs6846730	4	83279041
rs2850979	4	102094764
rs10610420	4	105317995
rs7700110	4	114439894
rs17455138	4	130903511
rs9991917	4	132512118
rs4241964	4	137053959
rs938836	4	139939653
rs72729847	4	147296930
rs9997394	4	163704083
rs10058356	5	35220404
rs67169439	5	59027048
rs7701529	5	63861475
rs7721608	5	76581258
rs66507804	5	86630284
rs4269995	5	87701223
rs77960	5	103964585
rs1559253	5	106657015
rs17140201	5	115939896
rs13172141	5	122990902
rs67988891	5	152204741
rs2901796	5	163330708
rs42210	5	166408788
rs12518401	5	173539588
rs7735794	5	175339984
rs465670	5	176877624
rs9394154	6	11574374
rs34125199	6	12155114
rs9381812	6	13183998
rs1811899	6	14878060
rs9465253	6	19102247
rs766406	6	26319588
rs486416	6	31856070
rs13203140	6	37630133
rs3923809	6	38440970
rs12206814	6	41517457
rs2396004	6	43355851
rs3857599	6	50938247
rs2653349	6	55142337
rs9476310	6	57767576
rs1931814	6	62589167
rs2881955	6	72479263
rs12195792	6	98705295
rs11154718	6	99592404
rs60616179	6	110244765
rs4535583	6	115699280
rs9496623	6	143751625
rs2050185	6	147936781
rs9479402	6	153135339
rs9347926	6	165195547
rs9348050	6	166263488
rs4027217	7	14093914
rs10237162	7	24085405
rs10951325	7	32265545
rs6967481	7	50642701
rs4236237	7	69936477
rs2944831	7	71779635
rs3807651	7	77823771
rs10254050	7	96468077
rs4729854	7	102383663
rs2396719	7	113893884	rs6961970	0.9773
rs17302081	7	115673079
rs6968240	7	121942674
rs62465218	7	132294312
rs6958557	7	133585794
rs113161209	7	148564367
rs2072413	7	150647969
rs62479736	8	3654320
rs35524253	8	4823608
rs2979139	8	8268313
rs2322605	8	27164449
rs71523448	8	31817493
rs6993892	8	33729200
rs6468316	8	35237788
rs7845620	8	53129069
rs10109566	8	59800446
rs34054660	8	65015659
rs187028	8	73459513
rs16939162	8	76653156
rs6988733	8	91535686
rs7006885	8	93283578
rs3100052	8	101967139
rs2737245	8	116658583
rs1871729	8	136223702
rs6477309	9	8450638
rs2844016	9	24582747
rs308521	9	37367094
rs4878734	9	38010085
rs6560218	9	74245426
rs62553781	9	76679777
rs12378543	9	83196097
rs555784	9	85318704
rs295268	9	86429305
rs3138490	9	92219000
rs10759208	9	109806199
rs11788633	9	116767656
rs10818834	9	126317324
rs10988239	9	131943440
rs12380242	9	139310187
rs28458909	9	140257189
rs497338	10	804315
rs66617308	10	56699338
rs9416744	10	60567937
rs11597421	10	61794146
rs12249410	10	64301941
rs17712705	10	69623271
rs2298117	10	70346740
rs10762434	10	73044413
rs2648721	10	93026996
rs61875203	10	93888810
rs1163238	10	104943993
rs7900191	10	119145774
rs11200159	10	123553392
rs3808964	10	125426627
rs9664044	10	126710791
rs10830107	10	129304075
rs76518095	10	131149976
rs12771973	10	133749294
rs60521023	11	13314102
rs10832648	11	16618307
rs10742179	11	27650524
rs4923541	11	28479535
rs621421	11	30405914
rs11032362	11	33759092
rs7111582	11	43893222
rs10838687	11	47312892
rs12808544	11	58373221
rs662094	11	66342691
rs1278402	11	82972097
rs1508608	11	92893825
rs4121878	11	95120372
rs17577073	11	99152801
rs2514214	11	113395329
rs4936290	11	114009255
rs3867239	11	122093090
rs74357745	11	122811822
rs7943634	11	126734319
rs3782860	12	361996
rs1799464	12	16286082
rs12298405	12	17015267
rs2433634	12	23060363
rs11611435	12	24089322
rs13377754	12	34051765
rs1843888	12	38737310
rs247929	12	46294908
rs7975791	12	49413486
rs4761989	12	52042142
rs7299922	12	54702519
rs487722	12	57824165
rs10877962	12	63520912
rs711098	12	77976559
rs7959983	12	90452978
rs7304278	12	106989915
rs7298532	12	112510404
rs3955311	12	114343818
rs80097534	12	121029604
rs9597241	13	56281271
rs12871550	13	59576365
rs9571526	13	66590868
rs2593487	13	69903058
rs495593	13	72919800
rs45597035	13	73649152
rs9573980	13	77590741
rs1886205	13	94062095
rs9558942	13	107700218
rs3815983	13	109779906
rs1163628	13	112226420
rs61990287	14	42069889
rs2878172	14	55373670
rs962961	14	57281154
rs6573308	14	60806976
rs7143933	14	62460219
rs2978382	14	64769074
rs4903203	14	74660508
rs12436039	14	79452019
rs4550384	14	85350142
rs710284	14	98532540
rs11845599	14	101016824
rs59986227	15	48009263
rs12442008	15	53725112
rs4775086	15	58969292
rs12442674	15	96907819
rs1873958	15	101147726
rs72773411	16	728514
rs12445235	16	8195278
rs2304467	16	8988777
rs11641239	16	23124193
rs7203707	16	24518569
rs4785296	16	49467234
rs3743794	16	52112312
rs12927162	16	52684916
rs1421085	16	53800954
rs2550298	16	56367969
rs8044054	16	60628436
rs72790386	16	68136932
rs17604349	16	72210865
rs1061032	17	8064083
rs11545787	17	17398278
rs12950382	17	30603994
rs4365329	17	31625887
rs2011528	17	33980566
rs3760381	17	43047083
rs7225002	17	44189067
rs12600452	17	45054564
rs12051	17	46103760
rs55846845	17	50092201
rs72829706	17	54173733
rs8072058	17	55734198
rs412000	17	56709058
rs58681483	17	57934654
rs72841368	17	61391114
rs2916148	17	65482109
rs2580160	18	1816036
rs62082402	18	5186566
rs1788784	18	21159630
rs1013987	18	22630836
rs4419127	18	31663654
rs9950528	18	35762461
rs12969848	18	38152835
rs9956387	18	44773382
rs4800998	18	53429655
rs9964420	18	56824041
rs11152350	18	60240352
rs34329963	18	64526233
rs1025601	18	73056278
rs10402849	19	2695661
rs36055559	19	5799433
rs7248205	19	10770305
rs9636202	19	18449238
rs73026775	19	31052954
rs4804951	19	31673388
rs56113850	19	41353107
rs58876439	19	42600984
rs11670534	19	47003906
rs6131805	20	16222093
rs6131942	20	17348608
rs1474754	20	20077178
rs6047481	20	21539564
rs1737893	20	31051699
rs2072727	20	43538733
rs57236847	20	44668401
rs695459	22	28848278
rs28459838	22	35846168	rs59031391	0.8585
rs118047999	22	38851675
rs139911	22	40704052
rs9611597	22	41864190
rs6007594	22	45728370
rs3747463	X	68751721
rs213462	X	82704455
rs7060620	X	101012848

[truncated: 13 more sheets: eTable 10, eTable 11, eTable 12, eTable 13, eTable 14, eTable 15, eTable 16, eTable 17, eTable 18, eTable 19, eTable 20, eTable 21, eTable 22]
